# Supplementary material for: The Efficiency of Neurospheres Derived from Human Wharton’s Jelly Mesenchymal Stem Cells for Spinal Cord Injury Regeneration in Rats
Source: Int J Mol Sci. 2023 Feb 14;24(4):3846. doi: 10.3390/ijms24043846 (PMC9964265; doi:10.3390/ijms24043846)
Supplement: Supplementary file 1 [file ijms-24-03846-s001.zip]

Archive with 1 entries (1 files):
- Supplementary Materials_Sirilak_ijms_Final_250123.pdf
